# Supplementary material for: An Integrated Approach to Evaluate the Influence of Dietary Olea europaea L. Polyphenols on Physiological Stress, Intestinal Morphofunctional Traits, and Meat Quality in Neroametà Pigs: A Preliminary Study
Source: Animals (Basel). 2026 Mar 25;16(7):1009. doi: 10.3390/ani16071009 (PMC13072085; doi:10.3390/ani16071009)
Supplement: Supplementary file 1 [file animals-16-01009-s001.zip]

Archive with 1 entries (1 files):
- animals-4212962-supplementary.pdf
